# Supplementary material for: The effects of NCBP3 on METTL3‐mediated m6A RNA methylation to enhance translation process in hypoxic cardiomyocytes
Source: J Cell Mol Med. 2021 Aug 12;25(18):8920–8. doi: 10.1111/jcmm.16852 (PMC8435433; doi:10.1111/jcmm.16852)
Supplement: Supplementary file 3 — Table S2 [file JCMM-25-8920-s003.xlsx]

## Sheet: Sheet1
Table S2. The differential affinity of NCBP3 binding protein in normoxic and hypoxic conditions.
GeneName	Chr	Strand	Start	End	Annotation	Class	log2FC(H/N)	pvalue
Denr	12	-	32662512	32685283	density regulated reinitiation and release factor	protein_coding	7.31497	9.39339e-09
Alyref	10	-	105871306	105875076	Aly/REF export factor	protein_coding	7.04715	1.38748e-69
Eif4a2	11	-	77764126	77770810	eukaryotic translation initiation factor 4A3	protein_coding	6.33159	3.89589e-44
Mettl3	15	-	25002505	25014097	methyltransferase-like 3	protein_coding	5.85908	0.000284578
Dhrs9	2	+	69380445	69404533	dehydrogenase/reductase (SDR family) member 9	protein_coding	5.48329	3.47418e-21
Axin2	10	+	93893830	93927042	axin 2	protein_coding	4.92274	4.83774e-30
Eif3h	7	-	83091045	83174436	eukaryotic translation initiation factor 3, subunit H	protein_coding	4.91902	1.97495e-20
Eif4a3	10	-	104549038	104559032	eukaryotic translation initiation factor 4A3	protein_coding	4.84042	1.5724e-47
Pdlim1	1	-	239042372	239091074	PDZ and LIM domain 1	protein_coding	4.76551	3.44574e-09
Nck1	8	-	101018610	101079237	NCK adaptor protein 1	protein_coding	4.63766	9.8732e-69
Ceacam16	7	-	19852097	19861299	carcinoembryonic antigen-related cell adhesion molecule 16	protein_coding	4.56531	1.05323e-53
Ddx39b	20	-	3547702	3585064	DExD-box helicase 39B	protein_coding	4.53023	0.00014797
Rdh9	10	+	127776386	127792697	retinol dehydrogenase 9	protein_coding	4.45479	3.51368e-06
Rbm8a	2	+	184165189	184167959	RNA binding motif protein 8A	protein_coding	4.27842	1.69275e-16
NCBP1	5	+	60416023	60449004	nuclear cap binding protein subunit 1	protein_coding	4.20101	1.03515e-05
Igf2bp3	6	-	49085223	49214957	insulin-like growth factor 2 mRNA binding protein 3	protein_coding	4.18248	4.75518e-31
Bcas1	2	-	170346991	170427845	breast carcinoma amplified sequence 1	protein_coding	4.16823	1.26794e-21
NCBP2	11	-	68821026	68829863	nuclear cap binding protein subunit 2	protein_coding	4.15286	1.9886e-06
Eif2d	13	+	42615901	42637107	eukaryotic translation initiation factor 2D	protein_coding	4.15275	9.18858e-11
Il1rn	2	+	24336853	24351494	interleukin 1 receptor antagonist	protein_coding	4.10357	8.17021e-06
Cdk15	1	+	59256906	59352993	cyclin-dependent kinase 15	protein_coding	4.06559	3.53526e-20
Nyx	X	+	13466110	13489313	nyctalopin	protein_coding	4.03035	1.33975e-28
Cnot7	5	+	122643911	122691432	purinergic receptor P2X, ligand-gated ion channel, 7	protein_coding	3.99572	2.54086e-21
Bdkrb2	12	+	105563226	105595237	bradykinin receptor, beta 2	protein_coding	3.95134	4.14359e-13
Calcb	7	+	114718643	114723365	calcitonin-related polypeptide, beta	protein_coding	3.88	4.67385e-06
Dazl	9	+	10695572	10712443	deleted in azoospermia-like	protein_coding	3.74524	0.000757395
Taf15	10	+	68272900	68304951	TATA-box binding protein associated factor 15	protein_coding	3.40493	0.00106862
Vmn1r34	6	-	66635936	66643879	vomeronasal 1 receptor 34	protein_coding	3.40166	6.59247e-09
Vmn1r32	6	-	66552180	66560096	vomeronasal 1 receptor 32	protein_coding	3.38448	1.89164e-16
Aknad1	3	+	108739658	108782309	AKNA domain containing 1	protein_coding	3.30968	3.2412e-20
Fut1	7	+	45617289	45621059	fucosyltransferase 1	protein_coding	3.30839	9.51692e-09
Entpd2	2	+	25395874	25401321	ectonucleoside triphosphate diphosphohydrolase 2	protein_coding	3.30606	2.09789e-11
Lcp2	11	+	34046920	34092295	lymphocyte cytosolic protein 2	protein_coding	3.29967	3.0646e-06
Mef2b	8	+	70139711	70167488	myocyte enhancer factor 2B	protein_coding	3.22903	6.67751e-36
Gpnmb	6	+	49036546	49070929	glycoprotein (transmembrane) nmb	protein_coding	3.21343	3.39442e-08
Nnmt	9	-	48591877	48605153	nicotinamide N-methyltransferase	protein_coding	3.21158	5.57949e-12
Calcrl	2	-	84330626	84425411	calcitonin receptor-like	protein_coding	3.09212	7.51932e-20
Noct	2	+	135271189	135291407	nocturnin	protein_coding	3.08712	0.00153184
Adgrd1	5	+	129096750	129204599	adhesion G protein-coupled receptor D1	protein_coding	3.07732	2.89396e-17
Elfn2	15	-	78667331	78718771	leucine rich repeat and fibronectin type III, extracellular 2	protein_coding	2.93725	1.78091e-33
Ybx2	10	+	54659719	54665371	Y box binding protein 2	protein_coding	2.93366	0.000847686
Slc19a3	1	-	83012523	83038448	solute carrier family 19, member 3	protein_coding	2.91235	2.01054e-13
Tyrobp	7	+	30413760	30417585	TYRO protein tyrosine kinase binding protein	protein_coding	2.90256	0.00137652
Ythdf2	5	-	144381426	144407126	YTH N(6)-methyladenosine RNA binding protein 2	protein_coding	2.90224	2.58154e-160
Mcidas	13	+	112993845	113000394	multiciliate differentiation and DNA synthesis associated cell cycle protein	protein_coding	2.71187	2.82122e-10
Dcn	10	+	97479609	97518143	decorin	protein_coding	2.67791	6.37557e-06
Paip1	2	+	51523142	51550241	poly(A) binding protein interacting protein 1	protein_coding	2.5907	0.000511137
Tra2b	11	+	78788880	78807252	transformer 2 beta homolog	protein_coding	2.51645	5.53395e-25
Chst4	8	-	110029153	110039740	carbohydrate sulfotransferase 4	protein_coding	2.26034	1.62326e-06
Tac4	11	+	95261529	95269265	tachykinin 4	protein_coding	2.13356	6.07849e-07
Bglap3	3	-	88368616	88372743	bone gamma-carboxyglutamate protein 3	protein_coding	1.96487	1.85293e-21
Arap3	18	-	37972628	37998969	ArfGAP with RhoGAP domain, ankyrin repeat and PH domain 3	protein_coding	1.91286	7.11968e-11
Pvrig	5	+	138341961	138343557	poliovirus receptor related immunoglobulin domain containing	protein_coding	1.82458	1.46661e-12
Scaf8	1	+	43727686	43855889	SR-related CTD-associated factor 8	protein_coding	1.75954	0.000759117
Nmrk2	10	-	81198170	81202051	nicotinamide riboside kinase 2	protein_coding	1.67603	5.78249e-23
Habp4	17	-	934931	957604	hyaluronan binding protein 4	protein_coding	1.59264	2.17256e-19
Ephx4	5	+	107402736	107430035	epoxide hydrolase 4	protein_coding	1.51012	0.000100273
Hpd	5	-	123171807	123182727	4-hydroxyphenylpyruvic acid dioxygenase	protein_coding	1.35516	0.00555838
POLR2G	1	-	205689160	205692537	RNA polymerase II subunit G	protein_coding	1.24342	0.00112572
Crp	1	+	172698055	172833031	C-reactive protein, pentraxin-related	protein_coding	1.18358	0.000320514
Rarg	7	-	133367833	133390301	retinoic acid receptor, gamma	protein_coding	1.17435	0.000426475
Zfp318	9	-	14562958	14601557	zinc finger protein 318	protein_coding	1.11175	0.00806169
Dennd2d	3	+	106482405	106503030	DENN/MADD domain containing 2D	protein_coding	1.09777	1.5512e-27
Pcsk9	4	-	106442329	106464329	proprotein convertase subtilisin/kexin type 9	protein_coding	1.08246	4.57512e-09
Fgfrl1	5	+	108692382	108706924	fibroblast growth factor receptor-like 1	protein_coding	1.07392	1.51294e-11
Prap1	7	+	140093395	140097200	proline-rich acidic protein 1	protein_coding	1.06452	0.0460429
Pla2g2e	4	+	138877942	138882817	phospholipase A2, group IIE	protein_coding	1.05778	8.89845e-05
Cfap52	11	-	67924806	67965651	cilia and flagella associated protein 52	protein_coding	-1.45725	0.000130653
Mga	3	+	106851216	106942908	MAX dimerization protein MGA	protein_coding	-1.46304	0.000123524
Aqp8	7	+	123462291	123468004	aquaporin 8	protein_coding	-1.46338	0.00370269
Cyp2b13	7	+	26061497	26096197	cytochrome P450, family 2, subfamily b, polypeptide 13	protein_coding	-1.51324	6.64317e-22
Gprc5d	6	-	135105991	135118283	G protein-coupled receptor, family C, group 5, member D	protein_coding	-1.51865	0.00494638
Bex1	X	-	136213972	136215513	brain expressed X-linked 1	protein_coding	-1.52984	0.0187429
Lrrc74b	16	-	17544465	17561247	leucine rich repeat containing 74B	protein_coding	-1.58738	0.000241644
Pdzd7	19	-	45026906	45045717	PDZ domain containing 7	protein_coding	-1.61098	3.95116e-50
Tle6	7	+	8107050	8118639	TLE family member 6, subcortical maternal complex member	protein_coding	-1.61628	0.0147602
Kctd16	18	+	40256962	40531630	potassium channel tetramerisation domain containing 16	protein_coding	-1.75982	8.82139e-33
Aloxe3	11	+	69125896	69149115	arachidonate lipoxygenase 3	protein_coding	-2.0768	4.04934e-20
Vmn1r33	6	-	66610543	66618282	vomeronasal 1 receptor 33	protein_coding	-2.15167	0.000726533
Srrm1	5	-	147559515	147591895	serine and arginine repetitive matrix 1	protein_coding	-2.35847	0.000651612
Lbhd2	12	+	111406809	111412090	LBH domain containing 2	protein_coding	-2.42413	0.0482478
H2-Q2	17	+	35342242	35346762	histocompatibility 2, Q region locus 2	protein_coding	-2.5868	0.0311594
Taf7l	X	-	134460118	134476490	TATA-box binding protein associated factor 7 like	protein_coding	-2.59274	0.000179375
Nppa	4	+	148000722	148002079	natriuretic peptide type A	protein_coding	-2.65865	0.0335923
Inhbe	10	-	127348857	127354411	inhibin beta-E	protein_coding	-2.67749	2.53731e-79
Egr1	18	+	26463333	26465531	early growth response 1	protein_coding	-2.70111	0.000250473
Zfp185	X	+	72987339	73031543	zinc finger protein 185	protein_coding	-2.72759	9.44593e-05
Mkrn2os	6	-	115583544	115592576	makorin, ring finger protein 2, opposite strand	protein_coding	-3.19691	2.47924e-07
Cth	3	-	157894248	157925077	cystathionase (cystathionine gamma-lyase)	protein_coding	-3.25128	4.89049e-112
Gpr160	3	+	30855950	30897192	G protein-coupled receptor 160	protein_coding	-3.31496	7.02567e-10
Mfsd4b3	10	-	39946907	39960153	major facilitator superfamily domain containing 4B3	protein_coding	-3.31501	0.00033451
Trmu	7	+	116969750	116987704	tRNA 5-methylaminomethyl-2-thiouridylate methyltransferase	protein_coding	-3.41994	5.00155e-15
Ces5a	8	-	93499064	93535830	carboxylesterase 5A	protein_coding	-3.43715	8.97147e-05
Hyou1	8	+	44706073	44718189	hypoxia up-regulated 1	protein_coding	-3.43715	0.000670084
Lcp1	14	+	75131101	75230842	lymphocyte cytosolic protein 1	protein_coding	-3.60382	1.6795e-05
Ddah1	2	+	234667499	234800322	dimethylarginine dimethylaminohydrolase 1	protein_coding	-3.62576	0.000762613
Rad21l	2	-	151645404	151668533	RAD21-like (S. pombe)	protein_coding	-4.49132	0.000129062
Magoh	5	+	122639268	122646650	mago homolog, exon junction complex subunit	protein_coding	-4.61024	6.41722e-05
Dpysl4	1	+	193883039	193898916	dihydropyrimidinase-like 4	protein_coding	-4.79294	0.00286081
Trem3	17	+	48247777	48258841	triggering receptor expressed on myeloid cells 3	protein_coding	-5.39199	0.0115923
Npcd	15	-	79789675	79834237	neuronal pentraxin chromo domain	protein_coding	-5.52994	9.54765e-20
Larp1	10	+	42191378	42246361	La ribonucleoprotein 1, translational regulator	protein_coding	-5.90223	7.43641e-06
